# Supplementary material for: Perception versus reality: analysis of time spent on bedside rounds in an academic ICU (Intensive Care Unit)
Source: BMC Med Educ. 2023 Apr 21;23:274. doi: 10.1186/s12909-023-04243-y (PMC10120486; doi:10.1186/s12909-023-04243-y)
Supplement: Supplementary file 1 — Supplementary Material 1 [file 12909_2023_4243_MOESM1_ESM.xlsx]

## Sheet: Resident survey
ID	Start time	Completion time	Email	Name	What is your current training level?	total rounding time	bedside teaching time	Do you think time spent on rounds was adequate?	Do you think enough time was spent on bedside teaching?	Do you think that teaching at bedside helped you learn effectively?	total teaching time	comments
1	2020-08-06 13:09:02	2020-08-06 13:10:48	anonymous		MSIII-MSIV	More than 120 minutes	More than 30 minutes	Too long and exhausting	Just the right amount	Very effective	16-25 minutes
2	2020-08-06 13:09:22	2020-08-06 13:10:49	anonymous		PGY1	More than 120 minutes	16-20 minutes	On the longer side, but adequate	Just the right amount	Extremely effective	More than 30 minutes
3	2020-08-06 13:08:53	2020-08-06 13:11:16	anonymous		PGY1	More than 120 minutes	More than 30 minutes	Not too long or too short	Just the right amount	Very effective	More than 30 minutes	Loved the ultrasound instruction, would enjoy more of it
4	2020-08-06 13:09:17	2020-08-06 13:11:19	anonymous		PGY2	91-120 minutes	5 - 10 minutes	Not too long or too short	Less than adequate	Very effective	5-15 minutes	Teaching pearl for each patient
5	2020-08-06 13:10:27	2020-08-06 13:11:39	anonymous		PGY1	91-120 minutes	16-20 minutes	Not too long or too short	Less than adequate	Extremely effective	16-25 minutes
6	2020-08-06 13:12:47	2020-08-06 13:13:37	anonymous		PGY1	91-120 minutes	11-15 minutes	Not too long or too short	Very little	Somewhat effective	16-25 minutes	Discussing medicine on presentation. Going over a topic after rounds
7	2020-08-13 15:13:09	2020-08-13 15:13:09	anonymous		PGY1	91-120 minutes	21 -30 minutes	Not too long or too short	Just the right amount	Very effective	16-25 minutes
8	2020-08-13 15:13:19	2020-08-13 15:13:19	anonymous		PGY2	61-90 minutes	16-20 minutes	Not too long or too short	Just the right amount	Very effective	5-15 minutes
9	2020-08-13 15:13:40	2020-08-13 15:13:40	anonymous		PGY1	More than 120 minutes	More than 30 minutes	Not too long or too short	Just the right amount	Extremely effective	More than 30 minutes
10	2020-08-13 15:14:31	2020-08-13 15:14:31	anonymous		PGY1	91-120 minutes	21 -30 minutes	Not too long or too short	Just the right amount	Extremely effective	More than 30 minutes
11	2020-08-13 15:14:37	2020-08-13 15:14:37	anonymous		PGY2	91-120 minutes	More than 30 minutes	Not too long or too short	Just the right amount	Somewhat effective	More than 30 minutes
12	2020-08-13 15:11:53	2020-08-13 15:21:23	anonymous		PGY1	91-120 minutes	16-20 minutes	Not too long or too short	Just the right amount	Very effective	5-15 minutes	N/a
13	2020-08-13 15:11:54	2020-08-13 18:13:42	anonymous		PGY1	91-120 minutes	Less than 5 minutes	Not too long or too short	Very little	Somewhat effective	16-25 minutes
14	2020-08-21 09:05:28	2020-08-21 09:06:46	anonymous		PGY1	91-120 minutes	11-15 minutes	Not too long or too short	Less than adequate	Somewhat effective	16-25 minutes	More pathophysiology guided explanations of management
15	2020-08-21 11:41:24	2020-08-21 11:41:24	anonymous		PGY1	61-90 minutes	Less than 5 minutes	Not too long or too short	Less than adequate	Somewhat effective	5-15 minutes
16	2020-08-21 12:22:33	2020-08-21 12:23:11	anonymous		PGY1	More than 120 minutes	More than 30 minutes	Not too long or too short	Just the right amount	Extremely effective	26-30 minutes
17	2020-08-26 16:29:14	2020-08-26 16:29:48	anonymous		PGY1	More than 120 minutes	More than 30 minutes	On the longer side, but adequate	More than adequate	Extremely effective	More than 30 minutes
18	2020-08-27 16:19:49	2020-08-27 16:20:45	anonymous		PGY1	More than 120 minutes	16-20 minutes	Too long and exhausting	More than adequate	Not so effective	More than 30 minutes	More pathophysiology teaching
19	2020-08-27 16:21:12	2020-08-27 16:21:12	anonymous		PGY1	More than 120 minutes	More than 30 minutes	On the longer side, but adequate	More than adequate	Very effective	More than 30 minutes
20	2020-08-27 16:21:42	2020-08-27 16:21:42	anonymous		PGY1	91-120 minutes	Less than 5 minutes	Not too long or too short	Less than adequate	Somewhat effective	16-25 minutes
21	2020-08-27 16:22:01	2020-08-27 16:22:01	anonymous		PGY4	61-90 minutes	More than 30 minutes	Not too long or too short	Just the right amount	Very effective	26-30 minutes	Talking about one teaching point with each patient.Appreciate if we can have orientation each month with new residents
22	2020-08-27 16:21:25	2020-08-27 16:22:33	anonymous		PGY1	91-120 minutes	More than 30 minutes	Not too long or too short	Just the right amount	Very effective	26-30 minutes
23	2020-08-27 18:33:18	2020-08-27 18:33:18	anonymous		PGY2	More than 120 minutes	21 -30 minutes	Too long and exhausting	More than adequate	Very effective	More than 30 minutes
24	2020-09-24 17:10:27	2020-09-24 17:11:58	anonymous		PGY2	61-90 minutes	11-15 minutes	Not too long or too short	Just the right amount	Somewhat effective	26-30 minutes
25	2020-09-30 14:51:25	2020-09-30 14:52:42	anonymous		PGY3	61-90 minutes	5 - 10 minutes	On the short side, but adequate	Less than adequate	Very effective	5-15 minutes
26	2020-09-30 15:01:46	2020-09-30 15:03:11	anonymous		PGY3	61-90 minutes	5 - 10 minutes	On the short side, but adequate	Just the right amount	Very effective	16-25 minutes	None
27	2020-09-30 15:02:49	2020-09-30 15:03:36	anonymous		PGY1	91-120 minutes	16-20 minutes	On the longer side, but adequate	Just the right amount	Not so effective	5-15 minutes
28	2020-09-30 15:02:39	2020-09-30 15:08:17	anonymous		PGY1	More than 120 minutes	16-20 minutes	Not too long or too short	Just the right amount	Somewhat effective	26-30 minutes	I found x-ray rounds and bedside ultrasound to be very helpful and would suggest more of this.
29	2020-09-30 16:04:51	2020-09-30 16:06:41	anonymous		PGY2	61-90 minutes	11-15 minutes	Not too long or too short	Just the right amount	Somewhat effective	5-15 minutes
30	2020-10-09 16:53:40	2020-10-09 16:54:38	anonymous		PGY2	More than 120 minutes	More than 30 minutes	On the longer side, but adequate	Just the right amount	Very effective	More than 30 minutes	None at this time
31	2020-10-09 17:09:32	2020-10-09 17:11:09	anonymous		PGY3	91-120 minutes	21 -30 minutes	On the short side, but adequate	Just the right amount	Extremely effective	More than 30 minutes
32	2020-10-17 08:49:21	2020-10-17 08:50:10	anonymous		PGY1	31-60 minutes	11-15 minutes	On the longer side, but adequate	Just the right amount	Somewhat effective	16-25 minutes
33	2020-10-17 16:01:08	2020-10-17 16:02:29	anonymous		PGY1	31-60 minutes	5 - 10 minutes	Not too long or too short	Just the right amount	Somewhat effective	5-15 minutes
34	2020-10-30 14:38:39	2020-10-30 14:39:22	anonymous		PGY1	61-90 minutes	5 - 10 minutes	On the longer side, but adequate	More than adequate	Somewhat effective	5-15 minutes
35	2020-11-05 18:58:37	2020-11-05 19:19:48	anonymous		PGY1	31-60 minutes	5 - 10 minutes	Not too long or too short	Less than adequate	Somewhat effective	5-15 minutes
36	2020-11-06 17:32:45	2020-11-06 17:34:16	anonymous		PGY2	91-120 minutes	21 -30 minutes	On the longer side, but adequate	Just the right amount	Very effective	26-30 minutes	N/A
37	2020-11-06 17:33:10	2020-11-06 17:35:29	anonymous		PGY1	More than 120 minutes	More than 30 minutes	Not too long or too short	Just the right amount	Very effective	More than 30 minutes	Talking about diagnosis in details as background of the disease
38	2020-11-06 17:57:04	2020-11-06 18:03:15	anonymous		PGY2	More than 120 minutes	More than 30 minutes	On the longer side, but adequate	Just the right amount	Very effective	16-25 minutes
39	2020-11-12 17:59:07	2020-11-12 18:01:34	anonymous		PGY2	More than 120 minutes	5 - 10 minutes	Not too long or too short	Just the right amount	Somewhat effective	16-25 minutes	Na
40	2020-11-13 17:51:09	2020-11-13 17:51:55	anonymous		PGY1	31-60 minutes	11-15 minutes	On the longer side, but adequate	Just the right amount	Somewhat effective	16-25 minutes
41	2020-11-13 17:51:26	2020-11-13 17:52:46	anonymous		PGY1	More than 120 minutes	16-20 minutes	On the longer side, but adequate	Just the right amount	Very effective	16-25 minutes
42	2020-11-13 17:54:47	2020-11-13 17:56:24	anonymous		PGY2	More than 120 minutes	16-20 minutes	On the short side, but adequate	Less than adequate	Very effective	5-15 minutes
43	2020-11-18 17:16:03	2020-11-18 17:19:51	anonymous		PGY2	More than 120 minutes	16-20 minutes	On the longer side, but adequate	Just the right amount	Somewhat effective	16-25 minutes

## Sheet: MICU 1 data
Date	Attending	Time Spent Rounding (min)	Time Spent Actively Teaching (min)	AM census		Proportion of Time Spent Teaching. Total rounding time/Teaching time
2020-09-02	anonymous	120	12	10		10
2020-09-03	anonymous	180	15	12		8.33333
2020-09-04	anonymous	240	9	17		3.75
2020-09-08	anonymous	140	5	15		3.57143
2020-09-09	anonymous	150	5	13		3.33333
2020-09-10	anonymous	180	10	14		5.55556
2020-09-11	anonymous	180	31	12		17.2222
2020-09-14	anonymous	200	18	15		9
2020-09-15	anonymous	215	10	19		4.65116
2020-09-16	anonymous	140	18	13		12.8571
2020-09-17	anonymous	180	10	12		5.55556
2020-09-18	anonymous	140	5	14		3.57143
2020-09-21	anonymous	180	22	12		12.2222
2020-09-22	anonymous	160	8	10		5
2020-09-23	anonymous	150	15	13		10
2020-09-24	anonymous	255	30	13		11.7647
2020-09-25	anonymous	180	30	16		16.6667
2020-09-28	anonymous	100	12	11		12
2020-09-29	anonymous	100	15	13		15
2020-10-01	anonymous	150	17	16		11.3333
2020-10-02	anonymous	220	20	17		9.09091
2020-10-05	anonymous	165	20	15		12.1212
2020-10-06	anonymous	180	38	14		21.1111
2020-10-07	anonymous	120	5	16		4.16667
2020-10-08	anonymous	135	10	17		7.40741
2020-10-09	anonymous	180	10	17		5.55556
2020-10-12	anonymous	130	14	14		10.7692
2020-10-13	anonymous	120	5	9		4.16667
2020-10-14	anonymous	130	10	12		7.69231
2020-10-15	anonymous	140	10	14		7.14286

## Sheet: MICU 2 data
Date	Attending	Time Spent Rounding (min)	Time Spent Actively Teaching (min)	# pts (at initiation of rounds)		Proportion of Time Spent Teaching
2020-08-06	anonymous	180	30	12		16.7
2020-08-07	anonymous	120	20	11		16.7
2020-08-10	anonymous	120	16	12		13.3
2020-08-11	anonymous	120	19	12		15.8
2020-08-12	anonymous	120	19	12		15.8
2020-08-13	anonymous	120	26	12		21.7
2020-08-14	anonymous	150	19	11		12.7
2020-08-17	anonymous	150	14	10		9.3
2020-08-18	anonymous	150	13	11		8.7
2020-08-19	anonymous	150	15	10		10
2020-08-21	anonymous	120	31	10		25.8
2020-08-24	anonymous	120	21	13		17.5
2020-08-26	anonymous	135	23	11		17
2020-08-27	anonymous	135	33	10		24.4
2020-08-28	anonymous	105	12	8		11.4
2020-08-31	anonymous	120	19	11		15.8
2020-09-01	anonymous	105	10	11		9.5
2020-09-02	anonymous	120	20	10		16.7
2020-09-03	anonymous	90	5	11		5.6
2020-09-08	anonymous	165	10	13		6.1
2020-09-09	anonymous	120	10	13		8.3
2020-09-11	anonymous	165	34	12		20.6
2020-09-14	anonymous	120	15	13		12.5
2020-09-17	anonymous	150	22	12		14.7
2020-09-18	anonymous	105	5	14		4.8
2020-09-21	anonymous	105	0	12		0
2020-09-22	anonymous	105	0	11		0
2020-09-23	anonymous	90	0	13		0
2020-09-24	anonymous	75	5	11		6.7
2020-09-28	anonymous	120	26	11		21.7
2020-09-29	anonymous	120	19	11		15.8
2020-09-30	anonymous	120	15	11		12.5
2020-10-05	anonymous	165	10	15		6.1
2020-10-06	anonymous	150	36	14		24
2020-10-07	anonymous	150	43	16		28.7
2020-10-08	anonymous	105	25	13		23.8
2020-10-09	anonymous	150	20	12		13.3
2020-10-12	anonymous	165	15	12		9.1
2020-10-13	anonymous	135	10	7		7.4
2020-10-14	anonymous	150	15	13		10
2020-10-15	anonymous	165	20	16		12.1
2020-10-16	anonymous	90	0	16		0
2020-10-19	anonymous	105	5	16		4.8
2020-10-20	anonymous	90	0	13		0
2020-10-21	anonymous	105	5	12		4.8
2020-10-22	anonymous	90	0	10		0
2020-10-23	anonymous	120	15	12		12.5
2020-10-26	anonymous	150	25	12		16.7
2020-10-28	anonymous	135	10	10		7.4
2020-10-29	anonymous	150	15	12		10
2020-10-30	anonymous	120	10	13		8.3
2020-11-02	anonymous	105	5	9		4.8
2020-11-04	anonymous	120	10	13		8.3
2020-11-05	anonymous	105	7	13		6.7
2020-11-06	anonymous	150	15	13		10
2020-11-09	anonymous	165	25	19		15.2
2020-11-10	anonymous	195	30	19		15.4
2020-11-16	anonymous	135	20	12		14.8
2020-11-17	anonymous	120	25	15		20.8

## Sheet: Combined observer data
Date		Attending	Time Spent Rounding (min)	Time Spent Actively Teaching (min)	teaching time/rouding time	AM census		rounding time - weekly average	active bedside teaching - weekly average	census - weekly average
2020-08-06		anonymous	180	30	0.166667	12		180	30	12
2020-08-07		anonymous	120	20	0.166667	11
2020-08-10		anonymous	120	16	0.133333	12
2020-08-11		anonymous	120	19	0.158333	12
2020-08-12		anonymous	120	19	0.158333	12
2020-08-13		anonymous	120	26	0.216667	12		120	20	11.8
2020-08-14		anonymous	150	19	0.126667	11
2020-08-17		anonymous	150	14	0.0933333	10
2020-08-18		anonymous	150	13	0.0866667	11
2020-08-19		anonymous	150	15	0.1	10		150	15.25	10.5
2020-08-21		anonymous	120	31	0.258333	10
2020-08-24		anonymous	120	21	0.175	13
2020-08-26		anonymous	135	23	0.17037	11
2020-08-27		anonymous	135	33	0.244444	10		127.5	27	11
2020-08-28		anonymous	105	12	0.114286	8
2020-08-31		anonymous	120	19	0.158333	11
2020-09-01		anonymous	105	10	0.0952381	11
2020-09-02		anonymous	120	12	0.1	10
2020-09-02		anonymous	120	20	0.166667	10
2020-09-03		anonymous	180	15	0.0833333	12
2020-09-03		anonymous	90	5	0.0555556	11		120	13.2857	10.4286
2020-09-04		anonymous	240	9	0.0375	17
2020-09-08		anonymous	140	5	0.0357143	15
2020-09-08		anonymous	165	10	0.0606061	13
2020-09-09		anonymous	150	5	0.0333333	13
2020-09-09		anonymous	120	10	0.0833333	13
2020-09-10		anonymous	180	10	0.0555556	14		165.833	8.16667	14.1667
2020-09-11		anonymous	180	31	0.172222	12
2020-09-11		anonymous	165	34	0.206061	12
2020-09-14		anonymous	200	18	0.09	15
2020-09-14		anonymous	120	15	0.125	13
2020-09-15		anonymous	215	10	0.0465116	19
2020-09-16		anonymous	140	18	0.128571	13
2020-09-17		anonymous	180	10	0.0555556	12
2020-09-17		anonymous	150	22	0.146667	12		168.75	19.75	13.5
2020-09-18		anonymous	140	5	0.0357143	14
2020-09-18		anonymous	105	5	0.047619	14
2020-09-21		anonymous	180	22	0.122222	12
2020-09-21		anonymous	105	0	0	12
2020-09-22		anonymous	160	8	0.05	10
2020-09-22		anonymous	105	0	0	11
2020-09-23		anonymous	150	15	0.1	13
2020-09-23		anonymous	90	0	0	13
2020-09-24		anonymous	255	30	0.117647	13
2020-09-24		anonymous	75	5	0.0666667	11		136.5	9	12.3
2020-09-25		anonymous	180	30	0.166667	16
2020-09-28		anonymous	100	12	0.12	11
2020-09-28		anonymous	120	26	0.216667	11
2020-09-29		anonymous	100	15	0.15	13
2020-09-29		anonymous	120	19	0.158333	11
2020-09-30		anonymous	120	15	0.125	11
2020-10-01		anonymous	150	17	0.113333	16		127.143	19.1429	12.7143
2020-10-02		anonymous	220	20	0.0909091	17
2020-10-05		anonymous	165	20	0.121212	15
2020-10-05		anonymous	165	10	0.0606061	15
2020-10-06		anonymous	180	38	0.211111	14
2020-10-06		anonymous	150	36	0.24	14
2020-10-07		anonymous	120	5	0.0416667	16
2020-10-07		anonymous	150	43	0.286667	16
2020-10-08		anonymous	135	10	0.0740741	17
2020-10-08		anonymous	105	25	0.238095	13		154.444	23	15.2222
2020-10-09		anonymous	180	10	0.0555556	17
2020-10-09		anonymous	150	20	0.133333	12
2020-10-12		anonymous	130	14	0.107692	14
2020-10-12		anonymous	165	15	0.0909091	12
2020-10-13		anonymous	120	5	0.0416667	9
2020-10-13		anonymous	135	10	0.0740741	7
2020-10-14		anonymous	130	10	0.0769231	12
2020-10-14		anonymous	150	15	0.1	13
2020-10-15		anonymous	140	10	0.0714286	14
2020-10-15		anonymous	165	20	0.121212	16		146.5	12.9	12.6
2020-10-16		anonymous	90	0	0	16
2020-10-19		anonymous	105	5	0.047619	16
2020-10-20		anonymous	90	0	0	13
2020-10-21		anonymous	105	5	0.047619	12
2020-10-22		anonymous	90	0	0	10		96	2	13.4
2020-10-23		anonymous	120	15	0.125	12
2020-10-26		anonymous	150	25	0.166667	12
2020-10-28		anonymous	135	10	0.0740741	10
2020-10-29		anonymous	150	15	0.1	12		138.75	16.25	11.5
2020-10-30		anonymous	120	10	0.0833333	13
2020-11-02		anonymous	105	5	0.047619	9
2020-11-04		anonymous	120	10	0.0833333	13
2020-11-05		anonymous	105	7	0.0666667	13		112.5	8	12
2020-11-06		anonymous	150	15	0.1	13
2020-11-09		anonymous	165	25	0.151515	19
2020-11-10		anonymous	195	30	0.153846	19		170	23.3333	17
2020-11-16		anonymous	135	20	0.148148	12
2020-11-17		anonymous	120	25	0.208333	15		127.5	22.5	13.5

## Sheet: Summary Data
Week ending	# of survey responses	Survey - median rouding time	Survey - median time spent on bedside education per week	Survey - median total education time		IO-rouding time weekly average	IO-bedside teaching weekly average	AM census - weekly average		teaching time/rounding time weekly%
2020-08-06	6	120	16-20	16-25		180	30	12		0.166667
2020-08-13	7	91-120	21-30	16-25		120	20	11.8		0.166667
2020-08-20	3	91-120	11-15	16-25		150	15.25	10.5		0.101667
2020-08-27	7	>120 min	>30	>30		127.5	27	11		0.211765
2020-09-03	0					120	13.29	10.43		0.11075
2020-09-10	0					165.833	8.16667	14.1667		0.0492462
2020-09-17	0					168.75	19.75	13.5		0.117037
2020-09-24	1	61-90	11-15	26-30		136.5	9	12.3		0.0659341
2020-10-01	5	61-90	11-15	5-15		127.143	19.1429	12.7143		0.150562
2020-10-08	2	120	30	>30		154.444	23	15.2222		0.148921
2020-10-15	2	31-60	10	15		146.5	12.9	12.6		0.0880546
2020-10-22	0					96	2	13.4		0.0208333
2020-10-29	1	61-90	5-10	5-15		138.75	16.25	11.5		0.117117
2020-11-05	4	120	>30	25		112.5	8	12		0.0711111
2020-11-12	4	>120	15	16-25		170	23.3333	17		0.137255
2020-11-19	1	>120	16-20	16-25		127.5	22.5	13.5		0.176471
Overall		91-120	16-20	16-25		140.089	16.8489	12.7271		0.120273

## Sheet: Graphs
	Graph 1. Scatter plot showing relationship between total rounding time and time spent actively teaching																Graph 2. Daily trend for total time spent rounding
	Graph 3. Percentage of time spent teaching over total rounding time plotted as a daily trend																Graph 4. Daily AM census plotted over time
	Graph 5. Percentage of time spent teaching over total rounding time as a weekly trend																Graph 6. Weekly average of daily AM census plotted over time.

## Sheet: Charts
		Survey Q #2. On average, how much time was spent rounding on patients with attending?
		31-60 minutes	4
		61-90 minutes	8
		91-120 minutes	14
		More than 120 minutes	17
		Survey Q #3. Over the past week, on average how much time was spent on bedside teaching each day?
		Less than 5 minutes	3
		5 - 10 minutes	7
		11-15 minutes	6
		16-20 minutes	10
		21 -30 minutes	5
		More than 30 minutes	12
		Survey Q #5. Do you think enough time was spent on bedside teaching?
		"Very little" or "less than adequate"	10
		"Just the right amount" or "more than adequate"	33
		Survey Q #6. Do you think that teaching at bedside helped you learn effectively?
		Not at all effective	0
		Not so effective	2
		Somewhat effective	16
		Very effective	18
		Extremely effective	7
